# Supplementary material for: A novel larval diet interacts with nutritional stress to modify juvenile behaviors and glucocorticoid responses
Source: Ecol Evol. 2021 Jul 28;11(16):10880–91. doi: 10.1002/ece3.7860 (PMC8366881; doi:10.1002/ece3.7860)
Supplement: Supplementary file 2 — Table S3 [file ECE3-11-10880-s001.xlsx]

## Sheet: Weight ANOVAs
Early larval weights (g): the weights of tadpoles were compared at 15 days post hatching. Their normality could not be improved with transformation, so a non-parametric Kruskal-Wallis test was used to compare groups, and pairwise Wilcoxon rank sum tests were used with Benjamini-Hochberg corrections to determine significant differences between specific contrasts.						Meta weights (g): Weights at metamorphosis were natural log-transformed to meet the conditions of normality before they were assessed in an ANOVA with diet type, diet amount, and their interaction as explanatory variables. A Tukey's honestly significant difference test was used to compare mean levels of groups, and least squares were used to make comparisons among interacting factors while contro…							4 Weeks post-metamorphosis weights (g): Weights from 4 weeks post-metamorphosis were natural log-transformed to meet the conditions of normality before they were assessed in an ANOVA with diet type, diet amount, and their interaction as explanatory variables. A Tukey's honestly significant difference test was used to compare mean levels of groups, and least squares were used to make comparisons a…							7 Weeks post-metamorphosis weights (g): Weights from 7 weeks post-metamorphosis were natural log-transformed to meet the conditions of normality before they were assessed in an ANOVA with diet type, diet amount, and their interaction as explanatory variables. A Tukey's honestly significant difference test was used to compare mean levels of groups, and least squares were used to make comparisons a…
Kruskal Wallis Rank Sum Test						ANOVA							ANOVA							ANOVA
chi-squared	134.57					Source	df	Sum sq	Mean sq	F value	p -value		Source	df	Sum sq	Mean sq	F value	p -value		Source	df	Sum sq	Mean sq	F value	p -value
df	3					Diet	1	0.637	0.6373	24.23	1.92e-06		Diet	1	0.354	0.354	9.219	0.00275		Diet	1	0.22	0.2202	7.011	0.00884
p -value	2.2e-16					Treatment2	2	2.718	1.359	51.67	<2.00E-16		Treatment2	2	2.207	1.1037	28.745	1.49e-11		Treatment2	2	1.549	0.7743	24.651	3.75e-10
						Residuals	180	4.734	0.0263				Residuals	179	6.873	0.0384				Residuals	174	5.466	0.0314
Pairwise comparisons using Wilcoxon rank sum test with continuity correction
						Tukey Multiple Comparisons of Means							Tukey Multiple Comparisons of Means							Tukey Multiple Comparisons of Means
						Diet							Diet							Diet
contrast		Z	p -value				diff	lwr	upr	p adj				diff	lwr	upr	p adj				diff	lwr	upr	p adj
DFD	DFN	-7.58778	3.3e-14			Shrimp-Detritus	0.117764	0.0705574	0.164971	1.9e-06			Shrimp-Detritus	0.0880243	0.0308156	0.145233	0.0027532			Shrimp-Detritus	0.07046	0.0179395	0.12298	0.0088449
SFN	DFN	-0.94899	0.34
SFD	DFN	-7.5958	3.1e-14			Treatment							Treatment							Treatment
SFN	DFD	-7.75161	9.1e-15				diff	lwr	upr	p adj				diff	lwr	upr	p adj				diff	lwr	upr	p adj
SFD	DFD	-5.26922	1.4e-07			Def_P-Def	-0.296467	-0.365638	-0.227296	0			Def_P-Def	-0.266262	-0.350219	-0.182306	0			Def_P-Def	-0.224557	-0.301504	-0.147611	0
SFD	SFN	-7.75161	9.1e-15			Normal-Def	-0.132218	-0.2022	-0.0622358	4.18e-05			Normal-Def	-0.104496	-0.189428	-0.0195633	0.0113783			Normal-Def	-0.0823577	-0.160522	-0.00419339	0.0362927
						Normal-Def_P	0.164249	0.0956702	0.232827	2e-07			Normal-Def_P	0.161767	0.0789003	0.244633	2.23e-05			Normal-Def_P	0.142199	0.0662955	0.218103	4.95e-05
						Least square means for multiple corrections							Least square means for multiple corrections							Least square means for multiple corrections
						contrast	estimate	SE	df	t.ratio	p -value		contrast	estimate	SE	df	t.ratio	p -value		contrast	estimate	SE	df	t.ratio	p -value
						Def Detritus - Def_P Detritus	0.2965	0.0293	180	10.129	<.0001		Def Detritus - Def_P Detritus	0.2663	0.0355	179	7.495	<.0001		Def Detritus - Def_P Detritus	0.2247	0.0326	174	6.901	<.0001
						Def Detritus - Normal Detritus	0.1322	0.0296	180	4.465	0.0002		Def Detritus - Normal Detritus	0.1045	0.0359	179	2.908	0.0465		Def Detritus - Normal Detritus	0.0823	0.0331	174	2.49	0.1328
						Def Detritus - Def Shrimp	-0.1189	0.0239	180	-4.971	<.0001		Def Detritus - Def Shrimp	-0.0875	0.029	179	-3.017	0.0342		Def Detritus - Def Shrimp	-0.0656	0.0266	174	-2.464	0.1408
						Def Detritus - Def_P Shrimp	0.1775	0.0377	180	4.71	0.0001		Def Detritus - Def_P Shrimp	0.1788	0.0459	179	3.897	0.0019		Def Detritus - Def_P Shrimp	0.1591	0.0425	174	3.742	0.0033
						Def Detritus - Normal Shrimp	0.0133	0.0378	180	0.352	0.9993		Def Detritus - Normal Shrimp	0.017	0.046	179	0.369	0.9991		Def Detritus - Normal Shrimp	0.0167	0.0423	174	0.395	0.9987
						Def_P Detritus - Normal Detritus	-0.1642	0.029	180	-5.66	<.0001		Def_P Detritus - Normal Detritus	-0.1618	0.0351	179	-4.614	0.0001		Def_P Detritus - Normal Detritus	-0.1424	0.0321	174	-4.432	0.0002
						Def_P Detritus - Def Shrimp	-0.4154	0.0379	180	-10.957	<.0001		Def_P Detritus - Def Shrimp	-0.3537	0.0458	179	-7.72	<.0001		Def_P Detritus - Def Shrimp	-0.2903	0.0416	174	-6.98	<.0001
						Def_P Detritus - Def_P Shrimp	-0.1189	0.0239	180	-4.971	<.0001		Def_P Detritus - Def_P Shrimp	-0.0875	0.029	179	-3.017	0.0342		Def_P Detritus - Def_P Shrimp	-0.0656	0.0266	174	-2.464	0.1408
						Def_P Detritus - Normal Shrimp	-0.2832	0.0375	180	-7.557	<.0001		Def_P Detritus - Normal Shrimp	-0.2493	0.0453	179	-5.498	<.0001		Def_P Detritus - Normal Shrimp	-0.208	0.0411	174	-5.056	<.0001
						Normal Detritus - Def Shrimp	-0.2512	0.0383	180	-6.556	<.0001		Normal Detritus - Def Shrimp	-0.192	0.0463	179	-4.146	0.0007		Normal Detritus - Def Shrimp	-0.1479	0.0426	174	-3.475	0.0083
						Normal Detritus - Def_P Shrimp	0.0453	0.0377	180	1.2	0.8364		Normal Detritus - Def_P Shrimp	0.0743	0.0457	179	1.627	0.5819		Normal Detritus - Def_P Shrimp	0.0768	0.0423	174	1.815	0.4589
						Normal Detritus - Normal Shrimp	-0.1189	0.0239	180	-4.971	<.0001		Normal Detritus - Normal Shrimp	-0.0875	0.029	179	-3.017	0.0342		Normal Detritus - Normal Shrimp	-0.0656	0.0266	174	-2.464	0.1408
						Def Shrimp - Def_P Shrimp	0.2965	0.0293	180	10.129	<.0001		Def Shrimp - Def_P Shrimp	0.2663	0.0355	179	7.495	<.0001		Def Shrimp - Def_P Shrimp	0.2247	0.0326	174	6.901	<.0001
						Def Shrimp - Normal Shrimp	0.1322	0.0296	180	4.465	0.0002		Def Shrimp - Normal Shrimp	0.1045	0.0359	179	2.908	0.0465		Def Shrimp - Normal Shrimp	0.0823	0.0331	174	2.49	0.1328
						Def_P Shrimp - Normal Shrimp	-0.1642	0.029	180	-5.66	<.0001		Def_P Shrimp - Normal Shrimp	-0.1618	0.0351	179	-4.614	0.0001		Def_P Shrimp - Normal Shrimp	-0.1424	0.0321	174	-4.432	0.0002

## Sheet: Growth Rate ANOVA
Early larval growth rate (grams per day): individual weights at 15 days post hatching were divided by 15 days. This meausre was assessed using a non-parametric Kruskal-Wallis test, followed by post-hoc analyses with Benjamini-Hochberg corrections.					Late larval growth rate (grams per day): an individual's change in weight from 15 days post hatching to metamorphosis was divided by the days in that time interval. This meausre was assessed using a non-parametric Kruskal-Wallis test, followed by post-hoc analyses with Benjamini-Hochberg corrections. This growth rate was normally distributed and was assessed in an ANOVA with diet type, diet amoun…							4 Weeks post-metamorphosis growth rate (grams per day): an individual's change in weight from metamorphosis to 4 weeks post-metamorphosis was divided by the days in that time interval. This growth rate was normally distributed and was assessed in an ANOVA with diet type, diet amount, and their interaction as explanatory variables.							7 Weeks post-metamorphosis growth rate (grams per day): an individual's change in weight from 4 weeks post-metamorphosis to 7 weeks post-metamorphosis was divided by the days in that time interval. This growth rate was assessed using a non-parametric Kruskal-Wallis test.
Kruskal Wallis Rank Sum Test					Source	df	Sum sq	Mean sq	F value	p -value		ANOVA							Kruskal Wallis Rank Sum Test
chi-squared	134.57				Diet	1	0.00281	0.00281	27.41	4.56e-07		Source	df	Sum sq	Mean sq	F value	p -value		chi-squared	1.0609
df	3				Treatment2	2	0.02119	0.010597	103.35	<2.00E-16		Diet	1	1.9e-05	1.881e-05	0.174	0.677		df	3
p -value	<2.2e-16				Residuals	180	0.01846	0.000103				Treatment2	2	9.1e-05	4.554e-05	0.423	0.656		p -value	0.7865
												Residuals	179	0.019293	0.0001078
Pairwise comparisons using Wilcoxon rank sum test with continuity correction					Tukey Multiple Comparisons of Means
					Diet
		Z	p adj			diff	lwr	upr	p adj
DFD	DFN	-7.58778	3.3e-14		Shrimp-Detritus	0.00782053	0.00487298	0.0107681	5e-07
SFN	DFN	-0.94899	0.34
SFD	DFN	-7.5958	3.1e-14		Treatment2
SFN	DFD	-7.75161	9.1e-15			diff	lwr	upr	p adj
SFD	DFD	-5.26922	1.4e-07		Def_P-Def	-0.0221004	-0.0264193	-0.0177814	0
SFD	SFN	-7.75161	9.1e-15		Normal-Def	-0.0238264	-0.028196	-0.0194568	0
					Normal-Def_P	-0.00172604	-0.00600802	0.00255594	0.607753
					Least square means for multiple corrections
					contrast	estimate	SE	df	t.ratio	p -value
					Def Detritus - Def_P Detritus	0.0221	0.00183	180	12.094	<.0001
					Def Detritus - Normal Detritus	0.02383	0.00185	180	12.887	<.0001
					Def Detritus - Def Shrimp	-0.00806	0.00149	180	-5.396	<.0001
					Def Detritus - Def_P Shrimp	0.01404	0.00235	180	5.965	<.0001
					Def Detritus - Normal Shrimp	0.01577	0.00236	180	6.676	<.0001
					Def_P Detritus - Normal Detritus	0.00173	0.00181	180	0.954	0.9316
					Def_P Detritus - Def Shrimp	-0.03016	0.00237	180	-12.742	<.0001
					Def_P Detritus - Def_P Shrimp	-0.00806	0.00149	180	-5.396	<.0001
					Def_P Detritus - Normal Shrimp	-0.00633	0.00234	180	-2.707	0.0788
					Normal Detritus - Def Shrimp	-0.03189	0.00239	180	-13.331	<.0001
					Normal Detritus - Def_P Shrimp	-0.00979	0.00236	180	-4.154	0.0007
					Normal Detritus - Normal Shrimp	-0.00806	0.00149	180	-5.396	<.0001
					Def Shrimp - Def_P Shrimp	0.0221	0.00183	180	12.094	<.0001
					Def Shrimp - Normal Shrimp	0.02383	0.00185	180	12.887	<.0001
					Def_P Shrimp - Normal Shrimp	0.00173	0.00181	180	0.954	0.9316

## Sheet: Developmental Time ANOVA
Developmental time to metamorphosis: time to metamorphosis (days) was natural log-transformed to improve the conditions of normality before it was assessed in an ANOVA with diet type, diet amount, and their interaction as explanatory variables
Source	df	Sum sq	Mean sq	F value	p -value
Diet	1	0.0501	0.0501	22.38	4.51e-06
Treatment2	2	0.7084	0.3542	158.18	2e-16
Residuals	180	0.4031	0.0022
Tukey Multiple Comparisons of Means for developmental time
Diet
	diff	lwr	upr	p adj
Shrimp-Detritus	-0.0330224	-0.0467974	-0.0192474	4.5e-06
Treatment2
	diff	lwr	upr	p adj
Def_P-Def	0.0774735	0.0572894	0.0976576	0
Normal-Def	-0.0730607	-0.0934815	-0.0526399	0
Normal-Def_P	-0.150534	-0.170545	-0.130523	0
Least square means for multiple corrections for developmental times
contrast	estimate	SE	df	t.ratio	p -value
Def Detritus - Def_P Detritus	-0.0775	0.00854	180	-9.07	<.0001
Def Detritus - Normal Detritus	0.0731	0.00864	180	8.456	<.0001
Def Detritus - Def Shrimp	0.0321	0.00698	180	4.604	0.0001
Def Detritus - Def_P Shrimp	-0.0453	0.011	180	-4.12	0.0008
Def Detritus - Normal Shrimp	0.1052	0.01104	180	9.532	<.0001
Def_P Detritus - Normal Detritus	0.1505	0.00847	180	17.778	<.0001
Def_P Detritus - Def Shrimp	0.1096	0.01106	180	9.908	<.0001
Def_P Detritus - Def_P Shrimp	0.0321	0.00698	180	4.604	0.0001
Def_P Detritus - Normal Shrimp	0.1827	0.01093	180	16.707	<.0001
Normal Detritus - Def Shrimp	-0.0409	0.01118	180	-3.661	0.0044
Normal Detritus - Def_P Shrimp	-0.1184	0.01101	180	-10.749	<.0001
Normal Detritus - Normal Shrimp	0.0321	0.00698	180	4.604	0.0001
Def Shrimp - Def_P Shrimp	-0.0775	0.00854	180	-9.07	<.0001
Def Shrimp - Normal Shrimp	0.0731	0.00864	180	8.456	<.0001
Def_P Shrimp - Normal Shrimp	0.1505	0.00847	180	17.778	<.0001

## Sheet: Behavioral Models
Latency to move: After natural log-transformation latencies to move (seconds) were normally distributed, so we used an ANOVA with diet type, diet amount, and their interactions as explanatory variables, as well as the individuals snount-vent-length and individual’s scaled mass index at the time of the assay (4 weeks post metamorphosis), and sex as covariates.							Avoidance behaviors: Avoidance behaviors were modeled with a generalized linear model (GLM) using a Poisson distribution for count data. Diet type, diet amount, and their interactions were used as explanatory variables, as well as the individual's snount-vent-length and individual’s scaled mass index at the time of the assay (4 weeks post metamorphosis), and sex as covariates.						Strike efficiency: Strike efficiency was modeled as a binary response (successful strikes and unsuccessful strikes) in a GLM using a binomial distribution. Diet type, diet amount, and their interactions were used as explanatory variables, as well as the individual's snount-vent-length and individual’s scaled mass index at the time of the assay (4 weeks post metamorphosis), and sex as covariates.							Areas explored: The proportion of areas explored was modeled as a binary variable (areas explored and areas not explored) in a GLM using a binomial distribution. Diet type, diet amount, and their interactions were used as explanatory variables, as well as the individuals snount-vent-length and individual’s scaled mass index (Peig & Green, 2009) at the time of the assay (4 weeks post metamorphosis…
																				Source	Estimate	Std.Error	z value	Pr(>|z|)
ANOVA							Source	Estimate	Std.Error	z value	Pr(>|z|)		Source	Estimate	Std.Error	z value	Pr(>|z|)			(Intercept)	6.28056	0.63553	9.882	<2.00E-16
Source	df	Sum sq	Mean sq	F value	p -value		(Intercept)	2.66876	1.00953	2.644	0.008204		(Intercept)	-1.52257	0.09872	-15.424	<2e-16			DietShrimp	0.27323	0.10403	2.626	0.00863
Diet	1	8.87	8.865	7.352	0.00734		DietShrimp	0.8119	0.23031	3.525	0.000423		DietShrimp	-0.27171	0.13631	-1.993	0.0462			Treatment2Def	-0.06799	0.11178	-0.608	0.542999
Residuals	181	218.26	1.206				Treatment2Def	-0.16613	0.29488	-0.563	0.573177									Treatment2Def_P	-0.48806	0.10915	-4.472	7.77e-06
							Treatment2Def_P	0.19019	0.25521	0.745	0.456123									log(scaled)	-1.89968	0.25152	-7.553	4.26e-14
							W4_SVL	-0.10857	0.03741	-2.902	0.003705									W4_SVL	-0.19849	0.02035	-9.754	<2.00E-16
							GenderM	0.37364	0.13084	2.856	0.004296									GenderM	0.32049	0.06238	5.138	2.78e-07
							GenderU	0.90076	0.19743	4.562	5.06e-06									GenderU	0.46371	0.12516	3.705	0.000211
							DietShrimp:Treatment2Def	0.27964	0.34156	0.819	0.412947									DietShrimp:Treatment2Def	-0.23568	0.15017	-1.569	0.116559
							DietShrimp:Treatment2Def_P	-0.61662	0.31162	-1.979	0.047842									DietShrimp:Treatment2Def_P	0.44588	0.14428	3.09	0.001999
							Least square means for multiple corrections for areas explored (by diet type and level)
							contrast	estimate	SE	t.ratio	p -value									Least square means for multiple corrections for areas explored (by diet type and level)
							Detritus_Normal - Shrimp_Normal	-0.812	0.23	-3.525	0.0016									contrast	estimate	SE	t.ratio	p -value
							Detritus_Normal - Detritus_Def	0.166	0.295	0.563	0.5732									Detritus_Normal - Shrimp_Normal	-0.2732	0.104	-2.626	0.0144
							Detritus_Normal - Shrimp_Def	-0.925	0.24	-3.859	0.0006									Detritus_Normal - Detritus_Def	0.068	0.112	0.608	0.6787
							Detritus_Normal - Detritus_Def_P	-0.19	0.255	-0.745	0.5263									Detritus_Normal - Shrimp_Def	0.0304	0.111	0.275	0.783
							Detritus_Normal - Shrimp_Def_P	-0.385	0.241	-1.603	0.1635									Detritus_Normal - Detritus_Def_P	0.4881	0.109	4.472	<.0001
							Shrimp_Normal - Detritus_Def	0.978	0.25	3.909	0.0006									Detritus_Normal - Shrimp_Def_P	-0.2311	0.103	-2.233	0.0348
							Shrimp_Normal - Shrimp_Def	-0.114	0.18	-0.632	0.565									Shrimp_Normal - Detritus_Def	0.3412	0.106	3.216	0.0033
							Shrimp_Normal - Detritus_Def_P	0.622	0.206	3.025	0.0062									Shrimp_Normal - Shrimp_Def	0.3037	0.103	2.947	0.0069
							Shrimp_Normal - Shrimp_Def_P	0.426	0.184	2.318	0.0384									Shrimp_Normal - Detritus_Def_P	0.7613	0.108	7.075	<.0001
							Detritus_Def - Shrimp_Def	-1.092	0.254	-4.297	0.0003									Shrimp_Normal - Shrimp_Def_P	0.0422	0.1	0.421	0.7777
							Detritus_Def - Detritus_Def_P	-0.356	0.276	-1.291	0.2682									Detritus_Def - Shrimp_Def	-0.0376	0.11	-0.342	0.783
							Detritus_Def - Shrimp_Def_P	-0.552	0.261	-2.115	0.0574									Detritus_Def - Detritus_Def_P	0.4201	0.115	3.645	0.0008
							Shrimp_Def - Detritus_Def_P	0.735	0.222	3.316	0.0027									Detritus_Def - Shrimp_Def_P	-0.299	0.108	-2.769	0.0105
							Shrimp_Def - Shrimp_Def_P	0.54	0.2	2.703	0.0147									Shrimp_Def - Detritus_Def_P	0.4576	0.117	3.922	0.0003
							Detritus_Def_P - Shrimp_Def_P	-0.195	0.213	-0.919	0.4478									Shrimp_Def - Shrimp_Def_P	-0.2615	0.108	-2.412	0.0238
																				Detritus_Def_P - Shrimp_Def_P	-0.7191	0.102	-7.082	<.0001
							Least square means for multiple corrections for areas explored (by sex)
							contrast	estimate	SE	t.ratio	p -value									Least square means for multiple corrections for areas explored (by sex)
							F-M	-0.374	0.131	-2.856	0.0064									contrast	estimate	SE	t.ratio	p -value
							F-U	-0.901	0.197	-4.562	<.0001									F-M	-0.32	0.0624	-5.138	<.0001
							M-U	-0.527	0.196	-2.695	0.007									F-U	-0.464	0.1252	-3.705	0.0003
																				M-U	-0.143	0.127	-1.128	0.2593

## Sheet: Jump ANOVAs
ANOVA for the longest jump in jump assay: The longest jump length (mm) was used as a response variable in an ANOVA with diet type, diet amount, natural log-transformed scaled mass index,and all their interactions as explanatory variables, as well as sex and residual leg length as covariates.
Source	df	Sum sq	Mean sq	F value	p -value
Diet	1	47610	47610	35.77	<.0001
Residuals	88	117114	1331
ANOVA for the average jump length in jump assay: The average jump length (mm) was used as a response variable in an ANOVA with diet type, diet amount, natural log-transformed scaled mass index,and all their interactions as explanatory variables, as well as sex and residual leg length as covariates.
Source	df	Sum sq	Mean sq	F value	p -value
Diet	1	4412	4412	17.031	8.62e-05
Sex	2	1766	883	3.409	0.0377
Residuals	84	21762	259

## Sheet: CORT ANOVAs
ANOVA for CORT levels from juveniles derived from normal larval diet: Natural log-transformed CORT concentrations (ng/mL) were used as a response variable in an ANOVA with diet type, stress level, and their interaction as explanatory variables, as well as sex and natural log-transformed scaled mass index as covariates.
Source	df	Sum sq	Mean sq	F value	p -value
Diet	1	1.879	1.879	4.14	0.0466
Residuals	56	25.422	0.454
ANOVA for CORT levels from juveniles derived from a temporarily stressful larval diet: Natural log-transformed CORT concentrations (ng/mL) were used as a response variable in an ANOVA with diet type, stress level, and their interaction as explanatory variables, as well as sex and natural log-transformed scaled mass index as covariates.
Source	df	Sum sq	Mean sq	F value	p -value
Diet	1	0.081	0.081	0.226	0.6366
Stress_Level	1	3.337	3.337	9.318	0.00363
Diet:Stress_Level	1	1.567	1.567	4.375	0.04157
Residuals	50	17.906	0.358
Tukey Multiple Comparisons of Means for CORT levels in juveniles derived from a temporarily stressful diet
Diet
	diff	lwr	upr	p -value
Shrimp-Detritus	0.0776365	-0.250407	0.40568	0.636603
Stress_Level
	diff	lwr	upr	p -value
stressed-baseline	0.497532	0.170165	0.824898	0.0036284
Diet:Stress_Level
	diff	lwr	upr	p -value
Shrimp:baseline-Detritus:baseline	-0.275641	-0.9013	0.350019	0.647819
Detritus:stressed-Detritus:baseline	0.130294	-0.506375	0.766964	0.947767
Shrimp:stressed-Detritus:baseline	0.538351	-0.0776074	1.15431	0.106479
Detritus:stressed-Shrimp:baseline	0.405935	-0.20663	1.0185	0.303946
Shrimp:stressed-Shrimp:baseline	0.813992	0.222982	1.405	0.0032991
Shrimp:stressed-Detritus:stressed	0.408057	-0.194597	1.01071	0.285687
ANOVA for CORT levels from juveniles derived from a permanently stressful larval diet: Natural log-transformed CORT concentrations (ng/mL) were used as a response variable in an ANOVA with diet type, stress level, and their interaction as explanatory variables, as well as sex and natural log-transformed scaled mass index as covariates.
Source	df	Sum sq	Mean sq	F value	p -value
Stress_Level	1	5.421	5.421	11.29	0.0014
Residuals	57	27.375	0.48
